# Supplementary material for: Dual-Crosslinked Gelatin/Dextran Medical Hydrogels Based on Aldimine Condensation and Photopolymerization
Source: Gels. 2025 Oct 31;11(11):871. doi: 10.3390/gels11110871 (PMC12652792; doi:10.3390/gels11110871)
Supplement: Supplementary file 1 [file gels-11-00871-s001.zip]

Archive with 1 entries (1 files):
- gels-3946720-supplementary.pdf
